# Supplementary material for: Drug interactions between ALK inhibitors and warfarin with concurrent use of bucolome: a case report
Source: J Pharm Health Care Sci. 2023 May 1;9:14. doi: 10.1186/s40780-023-00282-1 (PMC10150460; doi:10.1186/s40780-023-00282-1)
Supplement: Supplementary file 1 — Additional file 1: Drug Interaction Probability Scale (DIPS) for Drug Interactions between ALK inhibitors and warfarin with concurrent use of bucolome: a case report. We assessed the probability of a causal relationship between a potential drug interaction and an event. Alectinib, crizotinib, and ceritinib were all rated as “Possible” (total score of 4). [file 40780_2023_282_MOESM1_ESM.xlsx]

## Sheet: Sheet1
Supplementary Material, Drug Interaction Probability Scale (DIPS), for Drug interactions between ALK inhibitors and warfarin with concurrent use of bucolome: a case report
Article title: Drug interactions between ALK inhibitors and warfarin with concurrent use of bucolome: a case report
Journal name: Journal of Pharmaceutical Health Care and Sciences
Author names: Takashi Kato, Yusuke Kunimoto, Manabu Kitagawa, Yuichiro Asai, Tomoko Kimyo, Hiromasa Nakata, Mamoru Takahashi, Hirofumi Chiba, Hiroki Takahashi, Atsushi Miyamoto, and Masahide Fukudo
Affiliation of the corresponding author: Department of Pharmacy, Sapporo Medical University Hospital
E-mail address of the corresponding author: fukudom@sapmed.ac.jp
DIPS QUESTIONS	Alectinib			Crizotinib			Ceritinib
	Answer	Score	Comments	Answer	Score	Comments	Answer	Score	Comments
1. Are there previous credible reports of this interaction in humans?	Yes	1	Yes.b	NA	1	Yes.b, c	NA	1	Yes.d
2. Is the observed interaction consistent with the known interactive properties of precipitant drug?	Yes	1	The plasma protein binding rate of alectinib is higher than 99%. Alectinib is primarily metabolized by CYP3A4.	Yes	1	Crizotinib is a time-dependent inhibitor of CYP3A and is also metabolized by CYP3A4/5. The plasma protein binding rates of crizotinib is 91%.	Yes	1	Ceritinib may reversibly inhibit CYP2C9, and CYP3A and is a substrate of CYP3A; moreover, it may inhibit CYP3A in a time-dependent manner. The plasma protein binding rates of ceritinib is 97.2%.
3. Is the observed interaction consistent with the known interactive properties of object drug?	Yes	1	R-warfarin is metabolized by CYP3A4. The rate of warfarin binding to plasma proteins is more than 90%.	Yes	1	R-warfarin is metabolized by CYP3A4. The rate of warfarin binding to plasma proteins is more than 90%.	Yes	1	S-warfarin is mainly metabolized by CYP2C9, and R-warfarin is metabolized by CYP3A4. The rate of warfarin binding to plasma proteins is more than 90%.
4. Is the event consistent with the known or reasonable time course of the interaction (onset and/or offset)?	Yes	1	The timing of the increase of INR was consistent with that of starting alectinib treatment.	Yes	1	The timing of the increase of INR would be consistent with that of starting crizotinib treatment.	Yes	1	The timing of the increase of INR would be consistent with that of starting ceritinib treatment.
5. Did the interaction remit upon dechallenge of the precipitant drug with no change in the object drug?	NA	0	No dechallenge was attempted.	NA	0	No dechallenge was attempted.	NA	0	No dechallenge was attempted.
6. Did the interaction reappear when the precipitant drug was readministered in the presence of continued use of object drug?	NA	0	Q5 0 →Q6 skip (No rechallenge was attempted.)	NA	0	Q5 0 →Q6 skip (No rechallenge was attempted.)	NA	0	Q5 0 →Q6 skip
7. Are there reasonable alternative causes for the event?a	Yes	-1	As noted by the authors, alternative reasons existed (bucolome-induced displacement of warfarin from plasma protein, or inhibition of warfarin metabolism) that could lead to the increase of INR.	Yes	-1	As noted by the authors, alternative reasons existed (bucolome-induced displacement of warfarin from plasma protein, or inhibition of warfarin metabolism) that could lead to the increase of INR.	Yes	-1	As noted by the authors, alternative reasons existed (bucolome-induced displacement of warfarin from plasma protein, or inhibition of warfarin metabolism) that could lead to the increase of INR.
8. Was the object drug detected in the blood or other fluids in concentrations consistent with the proposed interaction?	NA	0	Warfarin concentrations were not measured.	NA	0	Warfarin concentrations were not measured.	NA	0	Warfarin concentrations were not measured.
9. Was the drug interaction confirmed by any objective evidence consistent with the effects on the object drug (other than drug concentrations from question 8)?	Yes	1	The INR value increased.	Yes	1	The INR value increased.	Yes	1	The INR value increased.
10. Was the interaction greater when the precipitant drug dose was increased or less when the precipitant drug dose was decreased?	NA	0	There was no change in the precipitant drug dose.	NA	0	There was no change in the precipitant drug dose.	NA	0	Ceritinib dose was decreased, but the extent of the interaction is unclear.
	Total Score	4		Total Score	4		Total Score	4
a Consider clinical conditions, other interacting drugs, lack of adherence, risk factors (eg, age, inappropriate doses of object drug). A NO answer presumes that enough information was presented so that one would expect any alternative causes to be mentioned. When in doubt, use Unknown or NA designation.
b Hiraide M, Minowa Y, Nakano Y, Suzuki K, Shiga T, Miyoshi J, et al. Effects of seven tyrosine kinase inhibitors on the anticoagulation activity of warfarin. Gan To Kagaku Ryoho. 2019;46:1733–9.
c Kubomura Y, Ise Y, Wako T, Katayama S, Noro R, Kubota K. A drug interaction between crizotinib and warfarin in non-small-cell lung cancer: a case report. J Nippon Med Sch. 2017;84:291–3; https://doi.org/10.1272/jnms.84.291.
d Hurtado FK, de Braud F, De Castro Carpeño J, de Miguel Luken MJ, Wang D, Scott J, et al. Effect of ceritinib on the pharmacokinetics of coadministered CYP3A and 2C9 substrates: a phase I, multicenter, drug–drug interaction study in patients with ALK+advanced tumors. Cancer Chemother Pharmacol. 2021;87:475–86; https://doi.org/10.1007/s00280-020-04180-3.
